# Supplementary material for: Diminished neural responses for greater numbers of lives at risk and lives lost in foreign countries
Source: Soc Cogn Affect Neurosci. 2026 Jul 8;21(1):nsag049. doi: 10.1093/scan/nsag049 (PMC13406401; doi:10.1093/scan/nsag049)
Supplement: nsag049_Supplementary_Data [file nsag049_supplementary_data.zip]

Archive with 3 entries (3 files):
- Campbell-Meiklejohn_and_Cutler_Supplementary_Information.pdf
- 04-Jul-2026_050617_Campbell-Meiklejohn_and_Cutler_Supplementary_Information.pdf
- Supplementary_Information_Final.docx
